# Supplementary material for: Chinese SLE Treatment and Research group (CSTAR) registry: Clinical significance of thrombocytopenia in Chinese patients with systemic lupus erythematosus
Source: PLoS One. 2019 Nov 20;14(11):e0225516. doi: 10.1371/journal.pone.0225516 (PMC6867648; doi:10.1371/journal.pone.0225516)
Supplement: S2 File — (XLSX) [file pone.0225516.s002.xlsx]

## Sheet: 已恢复_工作表1
Severe TP	Gender	NPSLE
1	0	0
1	0	0
1	0	0
1	0	0
1	0	0
1	0	0
1	1	0
1	1	0
1	0	0
1	0	0
1	1	0
1	0	0
1	0	0
1	0	0
1	0	0
1	0	0
1	0	0
1	1	0
1	0	0
1	0	0
1	0	0
1	0	0
1	0	0
1	0	1
1	1	0
1	0	0
1	0	0
1	0	0
1	0	0
1	1	0
1	0	0
1	0	0
1	0	0
1	0	0
1	0	0
1	0	0
1	0	0
1	1	0
1	0	1
1	0	0
1	0	0
1	0	0
1	0	0
1	0	0
1	0	0
1	0	0
1	0	0
1	0	0
1	0	0
1	0	0
1	0	0
1	0	0
1	0	0
1	0	0
1	0	0
1	0	0
1	0	0
1	0	0
1	0	0
1	0	0
1	0	0
1	0	0
1	0	0
1	0	0
1	0	0
1	0	0
1	0	1
1	0	0
1	0	0
1	0	1
1	0	0
1	0	0
1	0	1
1	1	0
1	0	0
1	0	1
1	0	0
1	0	0
1	0	1
1	0	0
1	0	0
1	0	0
1	0	0
1	0	0
1	0	1
1	0	0
1	0	0
1	0	0
1	0	0
1	0	0
1	0	0
1	0	0
1	0	0
1	0	0
1	0	0
0	1	0
0	0	0
0	0	0
0	0	0
0	0	0
0	0	0
0	0	0
0	0	0
0	0	0
0	0	0
0	0	0
0	0	0
0	0	0
0	0	0
0	0	0
0	0	0
0	0	0
0	0	1
0	0	0
0	0	0
0	1	0
0	1	0
0	0	0
0	0	0
0	0	0
0	0	0
0	0	0
0	1	0
0	0	1
0	0	0
0	0	0
0	0	0
0	0	0
0	1	0
0	0	0
0	0	0
0	0	0
0	0	0
0	0	1
0	0	0
0	0	0
0	0	0
0	0	0
0	0	0
0	0	0
0	0	0
0	0	0
0	0	0
0	0	0
0	0	0
0	0	0
0	0	0
0	1	0
0	0	0
0	0	0
0	0	0
0	1	0
0	0	0
0	0	0
0	0	0
0	0	0
0	0	0
0	0	0
0	0	0
0	0	0
0	0	0
0	0	0
0	0	0
0	0	0
0	0	0
0	0	0
0	0	0
0	0	0
0	0	0
0	1	0
0	0	0
0	0	0
0	0	0
0	0	0
0	0	0
0	0	0
0	0	0
0	0	0
0	0	0
0	0	0
0	0	0
0	0	0
0	0	0
0	0	0
0	1	0
0	0	0
0	0	0
0	0	0
0	0	0
0	0	1
0	0	0
0	1	0
0	0	0
0	0	0
0	0	1
0	0	0
0	0	0
0	0	0
0	1	0
0	1	0
0	0	0
0	0	0
0	0	0
0	0	0
0	0	0
0	0	0
0	1	0
0	0	0
0	0	0
0	1	0
0	0	0
0	0	0
0	0	0
0	0	0
0	0	1
0	1	1
0	0	0
0	0	0
0	0	0
0	0	0
0	0	0
0	0	0
0	0	1
0	0	0
0	0	0
0	0	0
0	0	0
0	0	0
0	0	0
0	0	0
0	0	0
0	0	0
0	0	0
0	0	0
0	0	0
0	0	0
0	0	0
0	0	0
0	0	0
0	0	0
0	0	0
0	0	0
0	1	1
0	0	1
0	0	0
0	0	0
0	0	1
0	0	0
0	0	0
0	0	0
0	0	0
0	0	0
0	0	0
0	0	0
0	0	0
0	0	0
0	0	0
0	0	0
0	0	0
0	0	0
0	0	0
0	0	0
0	0	0
0	0	0
0	0	0
0	0	0
0	0	0
0	0	0
0	0	0
0	1	0
0	0	0
0	0	1
0	0	0
0	0	0
0	0	0
0	0	0
0	0	1
0	1	1
0	1	0
0	0	0
0	0	1
0	0	0
0	0	0
0	0	0
0	0	1
0	0	0
0	0	0
0	0	0
0	0	0
0	0	0
0	0	0
0	0	0
0	1	0
0	0	0
0	0	0
0	0	0
0	0	1
0	0	0
0	0	1
0	0	0
0	0	0
0	0	0
0	0	1
0	0	0
0	0	0
0	0	1
0	0	0
0	0	0
0	0	0
0	0	0
0	0	0
0	0	0
0	0	0
0	0	0
0	0	0
0	1	0
0	0	0
0	0	0
0	0	0
0	1	0
0	0	0
0	0	0
0	0	0
0	0	0
0	0	0
0	0	0
0	0	0
0	0	0
0	0	0
0	0	0
0	0	0
0	0	0
0	0	0
0	0	0
0	0	0
0	0	0
0	0	0
0	0	0
0	0	0
0	1	1
0	0	0
0	0	0
